# Supplementary material for: Virulence and Drug-Resistance of Staphylococcus aureus Strains Isolated from Venous Ulcers in Polish Patients
Source: Int J Environ Res Public Health. 2021 Apr 27;18(9):4662. doi: 10.3390/ijerph18094662 (PMC8124697; doi:10.3390/ijerph18094662)
Supplement: Supplementary file 1 [file ijerph-18-04662-s001.zip]

Archive with 1 entries (1 files):
- ijerph-1141293-supplementary.pdf
